# Supplementary material for: Expanding our view of the cold-water coral niche and accounting of the ecosystem services of the reef habitat
Source: Sci Rep. 2023 Nov 9;13:19482. doi: 10.1038/s41598-023-45559-5 (PMC10636194; doi:10.1038/s41598-023-45559-5)
Supplement: Supplementary file 1 — Supplementary Table S1. [file 41598_2023_45559_MOESM1_ESM.xlsx]

## Sheet: Sheet1
Sample	lat	long	depth	temp	salinity	DO	TA	pH
AT41-CTD007-003	31.9334	-77.53	827	4.9062	35.02	226.765	2307.55	7.68772
AT41-CTD007-005	31.9329	-77.5302	751	7.4088	35.0765	158.159	2310.34	7.70968
AT41-CTD007-007	31.9327	-77.5303	698	10.704	35.3554	123.498	2320.55	7.69986
AT41-CTD007-009	31.932	-77.5308	600	12.5767	35.5872	121.199	2337.05	7.74713
AT41-CTD007-011	31.9309	-77.5316	500	16.2865	36.2152	156.108	2344.76	7.87204
AT41-CTD007-013	31.93	-77.5323	400	18.2027	36.5295	166.103	2352.13	7.93619
AT41-CTD007-015	31.9292	-77.533	300	19.9559	36.7398	138.965	2399.03	7.93121
AT41-CTD007-017	31.9287	-77.5334	250	21.6712	36.9028	141.585	2378.41	7.95638
AT41-CTD007-020	31.9282	-77.5339	201	23.5193	36.92	161.621	2407.95	8.01891
AT41-CTD007-022	31.9274	-77.535	125	26.5507	36.4699	169.066	2389.04	8.0544
AT41-CTD007-024	31.9261	-77.5369	3.4	29.6297	36.2421	179.35	2371.37	8.11344
