# Supplementary material for: Expanding our view of the cold-water coral niche and accounting of the ecosystem services of the reef habitat
Source: Sci Rep. 2023 Nov 9;13:19482. doi: 10.1038/s41598-023-45559-5 (PMC10636194; doi:10.1038/s41598-023-45559-5)
Supplement: Supplementary file 2 — Supplementary Table S2. [file 41598_2023_45559_MOESM2_ESM.xlsx]

## Sheet: Sheet1
Table S3. Summary of stable δ13C and δ15N isotope values for POM and invertebrates collected at the Richardson site in the summer of 2018. Isotope values are mean ‰ (SD) and include the range (min to max). Feeding group = general feeding group assigned following Demopoulos et. al. (2017), Tissue = the type of tissue analyzed, n = number of specimens analyzed
						δ13C		δ15N		C:N
Phylum	Taxa Category	Species	Feeding Group	Tissue	n	mean (SD)	range	mean (SD)	range	mean (SD)	range
Annelida	Annelida	Eunice norvegica	Benthic	section*	2	-16.6 (0.9)	-17.2 to -15.9	11.2 (1.6)	10.1 to 12.4	5.2 (0.4)	5.0 to 5.5
		Harmothoe sp.	Infaunal	section*	2	-18.4 (0.4)	-18.7 to -18.1	10.3 (0.3)	10.1 to 10.6	5.0 (0.7)	4.5 to 5.5
Arthropoda	Galatheid	Eumunida picta	Benthic	muscle	1	-19.2		15.8		5.6
Cnidaria	Coral	Anthothela grandiflora	Suspension	polyp	1	-18.7		9.6		5.4
		Enallopsammia sp.	Suspension	polyp	2	-19.9 (0.5)	-20.2 to -19.5	8.6 (0.5)	8.2 to 8.9	4.2 (1.0)	3.5 to 4.9
		Eunicella modesta	Suspension	polyp	1	-20.7		7.4		4.7
		Lateothela grandiflora	Suspension	polyp	1	-19.7		7.8		4.8
		Lophelia pertusa	Suspension	polyp	9	-18.7 (1.7)	-20.6 to -16.4	6.4 (1.6)	3.5 to 8.7	4.4 (0.7)	3.5 to 5.3
		Madrepora oculata	Suspension	polyp	2	-17.8 (3.2)	-20.1 to -15.5	7.0 (0.4)	6.7 to 7.3	4.4 (0.6)	3.9 to 4.8
		Pseudoanthomastus sp.	Suspension	polyp	1	-19.2		8.4		4.1
		Pseudodrifa nigra	Suspension	polyp	2	-17.6 (1.7)	-18.8 to -16.4	8.9 (0.1)	8.9 to 9.0	4.7 (1.7)	3.6 to 5.9
		Swiftia casta	Suspension	polyp	2	-20.1 (0.7)	-20.6 to -19.6	7.7 (0.1)	7.6 to 7.8	4.9 (0.2)	4.7 to 5.0
	Hydroid	Leptothecata	Suspension	whole	10	-19.8 (0.6)	-21.1 to -19.1	7.7 (0.5)	6.7 to 8.4	4.2 (0.3)	3.8 to 4.7
	Anemone	Unknown Actiniaria	Suspension	base	1	-18.9		9.2		4.7
Echinodermata	Brittlestar	Ophiacantha bidentata	Deposit/Suspension	arm	7	-18.6 (0.6)	-19.4 to -17.6	9.8 (0.7)	8.8 to 10.7	3.4 (0.1)	3.2 to 3.7
	Crinoid	Trichometra cubensis	Suspension	whole	6	-19.6 (1.0)	-20.3 to -17.8	7.3 (0.6)	6.6 to 8.2	4.2 (0.4)	3.7 to 4.7
Mollusca	Gastropoda	Coralliophila cf. richardi	Unknown	muscle	1	-19.8		11.1		7.9
Porifera	Sponge	Sponge	Suspension	section*	1	-18.3		11.6		5.2
	POM	POM surface	Producer	filter	2	-22.4 (0.5)	-22.7 to -22.0	2.1 (0.7)	1.6 to 2.6	6.4 (0.0)	6.3 to 6.4
		POM bottom	Producer	filter	2	-23.8 (0.6)	-24.3 to -23.3
*For polychaetes, a cross section of tissue from the mid region taken to ensure the anterior and posterior ends were intact for identification; whereas for sponges, a section of tissue was taken from the body to include the surface pinacoderm and inner mesohyl.
