# Supplementary material for: Expanding our view of the cold-water coral niche and accounting of the ecosystem services of the reef habitat
Source: Sci Rep. 2023 Nov 9;13:19482. doi: 10.1038/s41598-023-45559-5 (PMC10636194; doi:10.1038/s41598-023-45559-5)
Supplement: Supplementary file 3 — Supplementary Table S3. [file 41598_2023_45559_MOESM3_ESM.xlsx]

## Sheet: Richardson_MorphospeciesTable
	Taxonomic Group	Morphospecies	Richardson Hills	EX Blake Plateau		Taxonomic Group	Morphospecies	Richardson Hills	EX Blake Plateau
	Porifera					Arthropoda
	Demospongiae					Crustacea
		Geodia sp.	x	x			Bathynectes sp.	x	x
		Phakellia ventilabrum	x	x			Rochinia crassa	x	x
		Polymastia sp.	x	x			Chaceon sp.	x	x
		unid. Pachastrellidae	x	x			unid. Paguridae		x
		Polymastia sp.		x			unid. Homolidae	x	x
		Oceanapia sp.	x	x			Euminida picta	†	x
		Spongosorites sp.	x	x			Munidopsis serricornis	x	x
		unid. Petrosiidae	x				Uroptychus sp.	*
	Hexactinellidae						Eualus cranchii	*
		Aphrocallistes beatrix	†	x			Plesionika sp.	*
		Hertwigia falcifera	†	x			Heterocarpus sp.	x	x
		Farrea sp.	†	x			unid. Arcturidae	*
		Vazella sp.	x	x			unid. Amphipoda	*
		Euplectella sp.	x	x		Mollusca
		Saccocalyx sp.	x	x		Gastropoda
	Cladorhizidae						Coralliophila cf. richardi	*
		unid. Cladorhizidae	*				Calliostoma sp.	*
	Cnidaria						Diodora tanneri	*
	Scleractinia						unid. Turridae	*
		Lophelia pertusa	†	x		Bivalvia
		Madrepora oculata	x	x			unid. Nuculidae	*
		Enallopsammia profunda	†	x		Cephalopoda
		Thecopsammia socialis	•				Graneledone verrucosa	x	x
	Octocorallia					Echinodermata
		Eunicella modesta	x	x		Asteroidea
		Swiftia casta	x	x			Plinthaster dentatus	x	x
		Anthothela sp.	x	x			Sthenaster ammae	x	x
		Plumarella sp.	†	x			Gilbertaster caribaea	x	x
		Pseudodrifa nigra	†	x			Henricia sp.		x
		Pseudoanthomastus sp.	x	x			Chondraster grandis	x	x
		Keratoisis sp.	x	x			Solaster sp.	†
		Anthoptilum ?grandiflora	x				Pteraster sp.	x	x
		unid. Plexauridae	x	x			Novodinia antillensis		x
	Antipatharia					Crinoidea
		unid. Antipatharia	x				Trichometra cubensis	†
		Bathypathes sp.		x			Zenometra columnaris	x	x
		Stichopathes sp.		x			Pentametocrinus atlanticus	x	x
	Hydrozoa						unid. Isocrinida	x	x
		Stylaster erubescens	†	x		Ophiuroidea
		Crypthelia sp.	†				Ophiacantha bidentata	†	x
		unid. Leptothecata	*				Ophiumusa lymani	†	x
	Actinaria						unid. Ophiuridae	x
		Actinoscyphia sp.	†	x			unid. Amphiuridae	*
		unid. Actiniidae	†	x		Echinoidea
	Annelida						Gracilechinus sp.	†	x
		Eunice cf. norvegica	*				Cidaris sp.	x	x
		Tharyx sp.	*				Phyllacanthus sp.		x
		Harmothoe sp.	*				Hygrosoma sp.	*
							Phormosoma placenta	x	x
							Aerosoma sp.	†	x
	x = present in video segments
	* = present in collections
	† = present in both
