# Supplementary material for: Expanding our view of the cold-water coral niche and accounting of the ecosystem services of the reef habitat
Source: Sci Rep. 2023 Nov 9;13:19482. doi: 10.1038/s41598-023-45559-5 (PMC10636194; doi:10.1038/s41598-023-45559-5)
Supplement: Supplementary file 4 — Supplementary Table S4. [file 41598_2023_45559_MOESM4_ESM.xlsx]

## Sheet: Sheet1
		EX1806-D7	AL4962	AL4963	Total	Rel. Abundance
	Synaphobranchus cf. kaupii	68		17	85	0.255
	Hoplostethus mediterraneus			48	48	0.144
	Laemonema melanurum	10	8	17	35	0.105
	Nezumia spp.	6	9	14	29	0.087
	Hoplostethus occidentalis			23	23	0.069
	Nezumia sclerorhynchus		7	11	18	0.054
	Rubicundus lopheliae		9	8	17	0.051
	Unidentified	2	1	12	15	0.045
	Macrouridae	8			8	0.024
	Paralepididae*	7			7	0.021
	Synaphobranchidae			6	6	0.018
	Chloroscombrus chrysurus*	5			5	0.015
	Nettenchelys exoria		1	4	5	0.015
	Unidentified Eel			5	5	0.015
	Stomias affinis*	4			4	0.012
	Myctophidae *	2		1	3	0.009
	Serrivomer beanii*	3			3	0.009
	Synaphobranchidae species A		3		3	0.009
	Argyropelecus aculeatus*	2			2	0.006
	Cyclothone spp.*	2			2	0.006
	Hoplostethus spp.		1	1	2	0.006
	Moridae		1	1	2	0.006
	Aluterus sp.*	1			1	0.003
	Chimaera monstrosa			1	1	0.003
	Cottunculus thomsonii	1			1	0.003
	Diplospinus multistriatus*	1			1	0.003
	Fenestraja plutonia	1			1	0.003
	Lophiodes beroe	1			1	0.003
	Myxinidae		1		1	0.003
	Neocyttus helgae	1			1	0.003
	Trachyscorpia cristulata			1	1	0.003
	Vinciguerria sp.*	1			1	0.003
	Xiphias gladius*		1		1	0.003
	Total fishes	126	42	170	338	1
