# Supplementary material for: Expanding our view of the cold-water coral niche and accounting of the ecosystem services of the reef habitat
Source: Sci Rep. 2023 Nov 9;13:19482. doi: 10.1038/s41598-023-45559-5 (PMC10636194; doi:10.1038/s41598-023-45559-5)
Supplement: Supplementary file 5 — Supplementary Table S5. [file 41598_2023_45559_MOESM5_ESM.xlsx]

## Sheet: Model_Variable_Ranks
Variable	BRT	GAM	MAXENT	RF	Mean Variable Rank
BPI 1km	1	3	2	2	2
Depth	2	2	3	1	2
Aspect E-W	3	na	4	4	3.66667
Slope	5	4	1	6	4
Profile Curvature	7	1	6	3	4.25
General Curvature	4	na	7	3	4.66667
BPI 100m	6	5	5	5	5.25
Aspect N-S	7	na	5	7	6.33333
Plan Curvature	7	na	8	8	7.66667
Table S2. Estimated ranked relative contributions of terrain variables for each algorithm included in the 'after' model. Algorithms and variables are ordered by mean rank. Ranks derived from variable importance values for an individual model, rank 1 represents highest contributing variable to model and increasing ranks indicate less contribution to model. Repeat ranks within one model indicates t…
